# Supplementary material for: DNA-Damage-Induced Alternative Splicing of p53
Source: Cancers (Basel). 2021 Jan 12;13(2):251. doi: 10.3390/cancers13020251 (PMC7827558; doi:10.3390/cancers13020251)
Supplement: Supplementary file 1 [file cancers-13-00251-s001.zip]

Archive with 2 entries (2 files):
- Supplementary Data 1.pdf
- Supplementary Data 2.pdf
